# Supplementary material for: Whole Genome Sequencing and Characteristics of mcr-1–Harboring Plasmids of Porcine Escherichia coli Isolates Belonging to the High-Risk Clone O25b:H4-ST131 Clade B
Source: Front Microbiol. 2020 Mar 24;11:387. doi: 10.3389/fmicb.2020.00387 (PMC7105644; doi:10.3389/fmicb.2020.00387)
Supplement: Supplementary file 1 [file Table_1.xlsx]

## Sheet: PRIMERS_PCR
Table S1. Primers used in this study for PCR amplification of virulence genes
Sequence (5’-3’)	Primer name	Gene	Function	Reference
Adhesins
TGCAGAACGGATAAGCCGTGG	fimH-F	fimH	D-mannose-specific adhesin, type 1 fimbriae	Johnson and Stell, 2000
gcagtcacctgccctccggta	fimH-R
ACTTTAGGATGAGTACTG	fimA215	fimAvMT78	Fim A variant MT78 of type 1 fimbriae	Marc and Dho-Moulin, 1996
TCTGGCTGATACTACACC	fimA201
ATGGCAGTGGTGTCTTTTGGTG	papAH-F	papAH	P fimbriae (pyelonephritis-associated pilus) operon. Major structural subunit. Defines F antigen	Johnson JR et al., 2015
CGTCCCACCATACGTGCTCTTC	papAH-R
GTGGCAGTATGAGTAATGACCGTTA	papC-F	papC	P fimbriae operon. Pilus assembly	Johnson JR et al., 2015
ATATCCTTTCTGCAGGGATGCAATA	papC-R
GCAACAGCAACGCTGGTTGCATCAT	papEF-F	papEF	P fimbriae operon. Minor tip pilins. Connect PapG to PapA	Yamamoto et al., 1995
AGAGAGAGCCACTCTTATACGGACA	papEF-R
GGGCATTGCTACGGTAACCTG	Pap-II f	papG II	P fimbriae operon. Allele II of papG gene	Mora et al., 2013
CGCTATTAATAGACAGATCACC	Pap-II r
CGGCAACTTTAAGCTATGTG	Pap-III f	papG III	P fimbriae operon. Allele III of papG gene	Mora et al., 2013
TGTACCATCTCATCGTTGTCTC	Pap-III r
CTCCGGAGAACTGGGTGCATCTTAC	sfa1	sfa/focDE	Central region of sfa (S fimbriae) and foc (F1C fimbriae) operons	Le Bouguenec et al., 1992
CGGAGGAGTAATTACAAACCTGGCA	sfa2
GCTGGGCAGCAAACTGATAACTCTC	afa1	afa/draBC	Dr antigen-specific adhesion operons (AFA, Dr, F1845)	Le Bouguenec et al., 1992
CATCAAGCTGTTTGTTCGTCCGCCG	afa2
acatggagaccacgttcacc	yfcV forward	yfcV	Putative chaperone-usher fimbria	Spurbeck et al., 2012
gtaatctggaatgtggtcagg	yfcV reverse
Toxins
GCAGCTACCGCAATAGGAGGT	satF	sat	Secreted autotransporter toxin	Johnson et al., 2003
CATTCAGAGTACCGGGGCCTA	satR
CAGGAGGTACTTAGCAGCGT	cnf1-f2	cnf1	Cytotoxic necrotizing factor 1	Mora et al., 2013
TAATTTTGGGTTTGTATC	cnf1-rc
AACAAGGATAAGCACTGTTCTGGCT	hly f	hlyA	α-hemolysin	Yamamoto et al., 1995
ACCATATAAGCGGTCATTCCCGTCA	hly r
TCGTTTAGGGTGCTTACCTTCAAC	hlyF f	hlyF	Hemolysin F	Morales et al., 2004
TTTGGCGGTTTAGGCATTCC	hlyF r
GAAAGTAAATGGAATATAAATGTCCG	cdt-s1	cdtB	Cytolethal distending toxin	Tóth et al., 2003
AAATCACCAAGAATCATCCAGTTA	cdt-as1
GAAAATAAATGGAACACACATGTCCG	cdt-s2
AAATCTCCTGCAATCATCCAGTTA	cdt-as2
GGTGGTGCACTGGAGTGG	tsh03	tsh	Temperature-sensitive hemagglutinin. Serine protease	Dozois et al., 2000
AGTCCAGCGTGATAGTGG	tsh15
TCAGGACACGTTCAGGCATTCAGT	vat forward	vat	Vacuolating autotransporter toxin. Serine protease	Spurbeck et al., 2012
GGCCAGAACATTTGCTCCCTTGTT	vat reverse
Iron uptake
TACCGGATTGTCATATGCAGACCGT	Aer f	iucD	Aerobactin	Yamamoto et al., 1995
AATATCTTCCTCCAGTCCGGAGAAG	Aer r
GGCTGGACATCATGGGAACTGG	aer-851f	iutA	Ferric aerobactin receptor (iron uptake transport)	Johnson and Stell, 2000
CGTCGGGAACGGGTAGAATCG	aer-1152r
AAGTCAAAGCAGGGGTTGCCCG	Ironec-f	iroN	Catecholate (salmochelin) siderophore receptor	Johnson et al., 2000
GACGCCGACATTAAGACGCAG	Ironec-r
GTAAACAATCTTCCCGCTCGGCAT	fyuA forward	fyuA	Yersinia siderophore receptor (ferric yersiniabactin uptake)	Spurbeck et al., 2012
TGACGATTAACGAACCGGAAGGGA	fyuA reverse
CTGAAACCATGACCGTTACG	chuA-ITU-F	chuA	Heme binding outer membrane	Spurbeck et al., 2012
TTGTAGTAACGCACTAAACC	chuA-ITU-R
Capsule
GCGCATTTGCTGATACTGTTG	KpsII f	kii-kpsM II	Group II capsule	Johnson and Stell, 2000
CATCCAGACGATAAGCATGAGCA	KpsII r
GCGCATTTGCTGATACTGTTG	kpsII f	kpsM II-K2	K2 variant of group II capsule	Johnson and O'Bryan 2004
AGGTAGTTCAGACTCACACCT	KpsII-K2r
CAGTATCAGCAATCGTTCTGTA	K5 f	kpsM II-K5	K5 variant of group II capsule	Johnson and Stell, 2000
CATCCAGACGATAAGCATGAGCA	kpsII r
AGGTGAAAAGCCTGGTAGTGTG	neu1	neuC-K1	K1 variant of group II capsule	Moulin-Schouleur et al. 2006
GGTGGTACATCCCGGGATGTC	neu2
TCCTCTTGCTACTATTCCCCCT	kps III f	kpsM III	Group III capsule	Johnson and Stell, 2000
AGGCGTATCCATCCCTCCTAAC	kps III r
Miscellaneous
CACACACAAACGGGAGCTGTT	ColV-Cf	cvaC	ColV (microcin V); on plasmids with iucD/iutA, iroN, sitA, iss and traT	Johnson and Stell, 2000
CTTCCCGCAGCATAGTTCCAT	ColV-Cr
CAGCAACCCGAACCACTTGATG	is-f	iss	Increased serum survival (outer membrane protein)	Rodriguez-Siek et al., 2005
AGCATTGCCAGAGCGGCAGAA	is-r
GGTGTGGTGCGATGAGCACAG	TraT f	traT	Serum resistance-associated (outer membrane protein)	Johnson and Stell, 2000
CACGGTTCAGCCATCCCTGAG	TraT r
AGGCAGGTGTGCGCCGCGTAC	ibe10 f	ibeA	Invasion of brain endothelium	Johnson and Stell, 2000
TGGTGCTCCGGCAAACCATGC	ibe10 r
GCATGAGCAGTGCGATACATCGC	MALX-F	malX (PAI)	Pathogenicity-associated island marker (PAI)	Mora et al., 2013
AGGGCTGGGAAGTGGTTTAGCC	MALX-R
ACATTCACGGCAAGCCTCAG	usp-f	usp	Uropathogenic-specific protein (bacteriocin)	Bauer et al., 2002
AGCGAGTTCCTGGTGAAAGC	usp-r
ATCTAGCCGAAGAAGGAGGC	ompT-F	ompT	Outer membrane protein (protease) T	Johnson, et al. 2015
CCCGGGTCATAGTGTTCATC	ompT-R
References of Table S3
Bauer RJ, Zhang L, Foxman B, et al.. Molecular epidemiology of 3 putative virulence genes for Escherichia coli urinary tract infection-usp, iha, and iroN(E. coli). J Infect Dis 2002; 185: 1521-4.
Blanco M, Alonso MP, Nicolas-Chanoine MH, et al. Molecular epidemiology of Escherichia coli producing extended-spectrum β-lactamases in Lugo (Spain): dissemination of clone O25b:H4-ST131 producing CTX-M-15. J Antimicrob Chemother 2009; 63, 1135-41
Dozois CM, Dho-Moulin M, Brée A, et al. Relationship between the Tsh autotransporter and pathogenicity of avian Escherichia coli and localization and analysis of the Tsh genetic region. Infect Immun 2000; 68: 4145-54.
Johnson JR, Stell AL. Extended virulence genotypes of Escherichia coli strains from patients with urosepsis in relation to phylogeny and host compromise. J Infect Dis 2000; 181: 261-72. Erratum in: J Infect Dis 2000; 181: 2122.
Johnson JR, Russo TA, Tarr PI, et al. Molecular epidemiological and phylogenetic associations of two novel putative virulence genes, iha and iroN (E. coli), among Escherichia coli isolates from patients with urosepsis. Infect Immun 2000; 68: 3040-7.
Johnson JR, Gajewski A, Lesse AJ, et al. Extraintestinal pathogenic Escherichia coli as a cause of invasive nonurinary infections. J Clin Microbiol 2003; 41: 5798-02.
Johnson JR, O'Bryan TT. Detection of the Escherichia coli group 2 polysaccharide capsule synthesis Gene kpsM by a rapid and specific PCR-based assay. J Clin Microbiol 2004; 42: 1773-6.
Johnson JR, Porter S, Johnston B, et al. Host characteristics and bacterial traits predict experimental virulence for Escherichia coli bloodstream isolates from patients with urosepsis. Open Forum Infect Dis 2015; 2(3):ofv083.
Le Bouguenec C, Archambaud M, Labigne, A. Rapid and specific detection of the pap, afa, and sfa adhesin-encoding operons in uropathogenic Escherichia coli strains by polymerase chain reaction. J Clin Microbiol 1992; 30: 1189-93.
Marc D, Dho-Moulin M. Analysis of the fim cluster of an avian O2 strain of Escherichia coli: serogroup-specific sites within fimA and nucleotide sequence of fimI. J Med Microbiol 1996; 44: 444-52.
Moulin-Schouleur M, Schouler C, Tailliez P, et al. Common virulence factors and genetic relationships between O18:K1:H7 Escherichia coli isolates of human and avian origin. J Clin Microbiol 2006; 44: 3484-92.
Mora A, Viso S, López et al. Poultry as reservoir for extraintestinal pathogenic Escherichia coli O45:K1:H7-B2-ST95 in humans. Vet Microbiol 2013; 167:506-12.
Morales C, Lee MD, Hofacre C, et al. Detection of a novel virulence gene and a Salmonella virulence homologue among Escherichia coli isolated from broiler chickens. Foodborne Pathog Dis 2004:1:160-5.
Rodriguez-Siek KE, Giddings CW, Doetkott C, et al. Characterizing the APEC pathotype. Vet Res 2005; 36:241-56.
Spurbeck RR, Dinh PC Jr, Walk ST, et al. Escherichia coli isolates that carry vat, fyuA, chuA, and yfcV efficiently colonize the urinary tract. Infect Immun 2012; 80:4115-22.
Tóth I, Hérault F, Beutin L, et al. Production of cytolethal distending toxins by pathogenic Escherichia coli strains isolated from human and animal sources: establishment of the existence of a new cdt variant (Type IV). J Clin Microbiol 2003; 41: 4285-91.
Yamamoto S, Terai A, Yuri K, et al. Detection of urovirulence factors in Escherichia coli by multiplex polymerase chain reaction. FEMS Immunol Med Microbiol 1995; 12: 85-90.

## Sheet: Virulence Profil
Virulence markers screened by PCR
Strain code		fimH	fimAvMT78	sfa/ focDE	afa/ draBC	cnf1	cdtB	sat	tsh	hlyA	iroN	iucD	iutA	cvaC	iss	traT	malX	ibeA	usp	papEF	papGII	papGIII	papC	papAH	hlyF	ompT	fyuA	vat	yfcV	kpsM II	kpsM II-K2	kpsM II-K5	neuC-K1	kpsM III	Cápsule TYPE	Virotype	ExPEC	APEC	UPEC
WGS	LREC
LREC153	11838	1	0	0	0	1	0	0	0	1	1	1	1	1	1	1	1	1	1	1	0	1	1	1	1	1	1	0	1	1	1	1	0	0	k5	D5	YES	YES	YES
LREC154	9067a	1	0	0	0	0	0	0	0	0	1	1	1	1	1	1	1	1	1	1	0	1	1	1	1	1	1	0	1	1	1	1	0	0	k5	DNT	YES	YES	YES
LREC155	14441	1	0	0	0	1	0	0	0	1	1	1	1	1	1	1	1	1	1	1	0	1	1	1	1	1	1	0	1	1	1	1	0	0	k5	D5	YES	YES	YES
LREC157	14983	1	0	0	0	1	0	0	0	1	1	1	1	1	1	1	1	1	1	1	0	1	1	1	1	1	1	0	1	1	1	1	0	0	k5	D5	YES	YES	YES
LREC158	15156	1	0	0	0	1	0	0	0	1	1	1	1	1	1	1	1	1	1	1	0	1	1	1	1	1	1	0	1	1	1	1	0	0	k5	D5	YES	YES	YES
LREC159	12310	1	0	0	0	1	0	0	0	1	1	1	1	1	1	1	1	1	1	1	0	1	1	1	1	1	1	0	1	1	1	1	0	0	k5	D5	YES	YES	YES
LREC160	C153-3a	1	0	0	0	0	1	0	0	0	1	1	1	1	1	1	1	1	1	1	0	1	1	1	1	1	1	0	1	1	1	1	0	0	k5	D2	YES	YES	YES
LREC161	C187-6a	1	0	0	0	0	1	0	0	0	1	1	1	1	1	1	1	1	1	1	0	1	1	1	1	1	1	0	1	1	1	1	0	0	k5	D2	YES	YES	YES
LREC162	14984	1	0	0	0	1	0	0	0	0	1	1	1	1	1	1	1	1	1	1	0	1	0	0	1	1	1	0	1	1	1	1	0	0	k5	D5	YES	YES	YES
LREC168	C41-4a	1	0	0	0	0	1	0	1	0	1	1	1	1	1	1	1	1	1	1	0	1	1	1	1	1	1	0	1	1	1	1	0	0	k5	D2	YES	YES	YES
LREC176	C84-4a	1	0	0	0	0	1	0	0	0	1	1	1	1	1	1	1	1	1	1	0	1	1	1	1	1	1	0	1	1	1	1	0	0	k5	D2	YES	YES	YES
