# Supplementary material for: Whole Genome Sequencing and Characteristics of mcr-1–Harboring Plasmids of Porcine Escherichia coli Isolates Belonging to the High-Risk Clone O25b:H4-ST131 Clade B
Source: Front Microbiol. 2020 Mar 24;11:387. doi: 10.3389/fmicb.2020.00387 (PMC7105644; doi:10.3389/fmicb.2020.00387)
Supplement: Supplementary file 2 [file Table_2.xlsx]

## Sheet: CORE_SNPs
Supplementary Table S2. Core-genome analysis isolates, SNPs and references
Isolation source	Country	Clade	SubClade	STRAIN GENOME	SE15	EC-152	Ec-HUCA_1	Eco889	Ecol_448	SNEC15	60 SA	Ecol_743	KFEC1	JJ1897	KUN2145	KFEC6	KSEC14	HVH177	S250	CD390	CD413	23_CN_12_B5_M2_C4_P1	IHIT25637	CD303	CD347	G749	FMC_UTI_02824	17_CN_04_B5_M1_C1_P1	EC-23	EC-24	C42-5B	ZH063	SaT040	FMC_UTI_01641	CD345	LREC_160	LREC_161	LREC_168	LREC_176	19 BA	H1410	H1698	C156-6A	C31-6A	FV14408	C63-4A	MOD1-EC6883	E61BA	Ec-HUCA_4
Human	Japan	A	A1	SE15		420	1077	1067	1069	1061	1070	1782	7369	7372	7363	7391	7373	6515	6508	6584	6542	6542	7113	7168	7117	7093	7094	7100	7103	7203	7093	7123	7144	7129	6782	6634	6621	6637	6635	6622	6612	6632	6631	6630	6639	6531	6521	6536	6541
pinnipeds	Antartic	A	A2	EC-152	420		830	820	822	814	823	1537	7426	7429	7420	7448	7430	6873	6866	6942	6900	6900	7446	7501	7450	7426	7427	7433	7436	7536	7426	7373	7394	7379	7140	6900	6887	6903	6901	6888	6878	6898	6897	6896	6905	6889	6879	6894	6899
Human	Spain	A	A3	Ec-HUCA_1	1077	830		50	54	46	55	1051	7403	7406	7397	7424	7407	7476	7469	7545	7503	7503	7738	7797	7746	7722	7723	7729	7730	7830	7722	7939	7960	7945	7472	7482	7469	7483	7483	7470	7460	7480	7479	7476	7487	7492	7482	7495	7500
Human	USA	A	A3	Eco889	1067	820	50		44	36	45	1037	7393	7396	7387	7414	7397	7466	7459	7535	7493	7493	7729	7788	7737	7713	7714	7720	7721	7821	7713	7929	7950	7935	7462	7472	7459	7473	7473	7460	7450	7470	7469	7466	7477	7482	7472	7485	7490
Human	Argentina	A	A3	Ecol_448	1069	822	54	44		40	43	1045	7395	7398	7389	7418	7399	7468	7461	7537	7495	7495	7733	7790	7739	7715	7716	7722	7725	7825	7715	7931	7952	7937	7466	7474	7461	7477	7475	7462	7452	7472	7471	7470	7479	7484	7474	7489	7494
Human	Japan	A	A3	SNEC15	1061	814	46	36	40		41	1037	7387	7390	7381	7408	7391	7460	7453	7529	7487	7487	7723	7782	7731	7707	7708	7714	7715	7815	7707	7923	7944	7929	7456	7466	7453	7467	7467	7454	7444	7464	7463	7460	7471	7476	7466	7479	7484
Human	Spain	A	A3	60 SA	1070	823	55	45	43	41		1046	7396	7399	7390	7419	7400	7469	7462	7538	7496	7496	7734	7791	7740	7716	7717	7723	7726	7826	7716	7932	7953	7938	7467	7475	7462	7478	7476	7463	7453	7473	7472	7471	7480	7485	7475	7490	7495
Human	United Arab Emirates	A	A4	Ecol_743	1782	1537	1051	1037	1045	1037	1046		8083	8086	8077	8104	8087	8191	8184	8260	8218	8216	8286	8345	8292	8270	8271	8277	8278	8378	8270	8654	8675	8660	8186	8197	8184	8198	8198	8185	8175	8195	8194	8191	8202	8207	8197	8210	8215
Human	Japan	B	B0	KFEC1	7369	7426	7403	7393	7395	7387	7396	8083		29	32	61	8	1050	1048	1126	1084	1082	1963	2016	1965	1941	1944	1948	1951	2051	1941	1536	1557	1542	1025	1077	1064	1080	1078	1065	1055	1075	1074	1073	1086	1059	1051	1072	1077
Human	USA	B	B0	JJ1897	7372	7429	7406	7396	7398	7390	7399	8086	29		35	64	33	1053	1051	1129	1087	1085	1966	2019	1968	1944	1947	1951	1954	2054	1944	1539	1560	1545	1028	1080	1067	1083	1081	1068	1058	1078	1077	1076	1089	1062	1054	1075	1080
Human	Japan	B	B0	KUN2145	7363	7420	7397	7387	7389	7381	7390	8077	32	35		55	36	1044	1042	1120	1078	1076	1957	2010	1959	1935	1938	1942	1945	2045	1935	1530	1551	1536	1019	1071	1058	1074	1072	1059	1049	1069	1068	1067	1080	1053	1045	1066	1071
Human	Japan	B	B0	KFEC6	7391	7448	7424	7414	7418	7408	7419	8104	61	64	55		65	1072	1070	1148	1106	1104	1984	2039	1988	1964	1967	1971	1972	2072	1964	1558	1579	1564	1045	1099	1086	1100	1100	1087	1077	1097	1096	1093	1108	1081	1073	1092	1097
Human	Japan	B	B0	KSEC14	7373	7430	7407	7397	7399	7391	7400	8087	8	33	36	65		1054	1052	1130	1088	1086	1967	2020	1969	1945	1948	1952	1955	2055	1945	1540	1561	1546	1029	1081	1068	1084	1082	1069	1059	1079	1078	1077	1090	1063	1055	1076	1081
Human	Denmark	B	B1	HVH177	6515	6873	7476	7466	7468	7460	7469	8191	1050	1053	1044	1072	1054		61	217	175	175	1491	1552	1493	1469	1472	1476	1479	1577	1477	760	781	766	417	260	247	263	261	248	238	258	257	256	268	160	152	124	129
Human	France	B	B1	S250	6508	6866	7469	7459	7461	7453	7462	8184	1048	1051	1042	1070	1052	61		210	168	168	1484	1545	1486	1462	1465	1469	1472	1570	1470	753	774	759	410	256	243	259	257	244	234	254	253	252	261	153	145	120	125
Avian	USA	B	B2	CD390	6584	6942	7545	7535	7537	7529	7538	8260	1126	1129	1120	1148	1130	217	210		182	222	1546	1594	1544	1522	1527	1529	1532	1632	1524	809	830	815	476	336	323	335	337	324	314	334	331	330	341	233	225	236	243
Avian	USA	B	B2	CD413	6542	6900	7503	7493	7495	7487	7496	8218	1084	1087	1078	1106	1088	175	168	182		180	1504	1555	1504	1480	1485	1487	1490	1590	1482	767	788	773	437	294	281	295	295	282	272	292	289	288	299	191	183	194	201
Avian	Flagstaff, Arizona, USA	B	B2	23_CN_12_B5_M2_C4_P1	6542	6900	7503	7493	7495	7487	7496	8216	1082	1085	1076	1104	1086	175	168	222	180		1504	1557	1506	1482	1485	1489	1492	1592	1482	767	788	773	446	294	281	297	295	282	272	292	291	290	299	191	183	196	201
Avian	Germany	B	B3	IHIT25637	7113	7446	7738	7729	7733	7723	7734	8286	1963	1966	1957	1984	1967	1491	1484	1546	1504	1504		233	110	108	59	75	88	188	158	1957	1978	1963	1671	1600	1587	1601	1601	1588	1578	1598	1597	1594	1605	1515	1507	1510	1515
Avian	USA	B	B3	CD303	7168	7501	7797	7788	7790	7782	7791	8345	2016	2019	2010	2039	2020	1552	1545	1594	1555	1557	233		239	209	214	216	219	319	209	2010	2031	2016	1720	1653	1640	1654	1654	1641	1631	1651	1648	1647	1658	1568	1560	1571	1578
Avian	USA	B	B3	CD347	7117	7450	7746	7737	7739	7731	7740	8292	1965	1968	1959	1988	1969	1493	1486	1544	1504	1506	110	239		116	91	95	98	198	166	1959	1980	1965	1671	1602	1589	1605	1603	1590	1580	1600	1599	1598	1607	1517	1509	1514	1519
Human	USA	B	B3	G749	7093	7426	7722	7713	7715	7707	7716	8270	1941	1944	1935	1964	1945	1469	1462	1522	1480	1482	108	209	116		89	91	94	194	136	1935	1956	1941	1653	1578	1565	1579	1579	1566	1556	1576	1573	1572	1583	1493	1485	1488	1495
Human	Flagstaff, Arizona, USA	B	B3	FMC_UTI_02824	7094	7427	7723	7714	7716	7708	7717	8271	1944	1947	1938	1967	1948	1472	1465	1527	1485	1485	59	214	91	89		56	71	171	139	1938	1959	1944	1654	1581	1568	1584	1582	1569	1559	1579	1578	1577	1586	1496	1488	1493	1498
Avian	Flagstaff, Arizona, USA	B	B3	17_CN_04_B5_M1_C1_P1	7100	7433	7729	7720	7722	7714	7723	8277	1948	1951	1942	1971	1952	1476	1469	1529	1487	1489	75	216	95	91	56		73	173	143	1942	1963	1948	1660	1585	1572	1586	1586	1573	1563	1583	1580	1579	1590	1500	1492	1495	1502
pinnipeds	Antartic	B	B3	EC-23	7103	7436	7730	7721	7725	7715	7726	8278	1951	1954	1945	1972	1955	1479	1472	1532	1490	1492	88	219	98	94	71	73		118	146	1945	1966	1951	1661	1588	1575	1587	1589	1576	1566	1586	1583	1580	1593	1503	1495	1496	1503
pinnipeds	Antartic	B	B3	EC-24	7203	7536	7830	7821	7825	7815	7826	8378	2051	2054	2045	2072	2055	1577	1570	1632	1590	1592	188	319	198	194	171	173	118		246	2045	2066	2051	1761	1688	1675	1687	1689	1676	1666	1686	1683	1680	1693	1603	1595	1596	1603
porcine	Spain	B	B3	C42-5B	7093	7426	7722	7713	7715	7707	7716	8270	1941	1944	1935	1964	1945	1477	1470	1524	1482	1482	158	209	166	136	139	143	146	246		1935	1956	1941	1653	1578	1565	1581	1579	1566	1556	1576	1575	1574	1583	1493	1485	1498	1503
Human	Canada	B	B4	ZH063	7123	7373	7939	7929	7931	7923	7932	8654	1536	1539	1530	1558	1540	760	753	809	767	767	1957	2010	1959	1935	1938	1942	1945	2045	1935		83	46	1031	781	768	784	782	769	759	779	778	777	786	776	766	781	786
Human	USA	B	B4	SaT040	7144	7394	7960	7950	7952	7944	7953	8675	1557	1560	1551	1579	1561	781	774	830	788	788	1978	2031	1980	1956	1959	1963	1966	2066	1956	83		89	1052	802	789	805	803	790	780	800	799	798	807	797	787	802	807
Human	Flagstaff, Arizona, USA	B	B4	FMC_UTI_01641	7129	7379	7945	7935	7937	7929	7938	8660	1542	1545	1536	1564	1546	766	759	815	773	773	1963	2016	1965	1941	1944	1948	1951	2051	1941	46	89		1037	787	774	790	788	775	765	785	784	783	792	782	772	787	792
Avian	USA	B	B5	CD345	6782	7140	7472	7462	7466	7456	7467	8186	1025	1028	1019	1045	1029	417	410	476	437	446	1671	1720	1671	1653	1654	1660	1661	1761	1653	1031	1052	1037		492	479	493	493	480	470	490	489	486	497	389	381	436	441
Porcine	Spain	B	B6	LREC_160	6634	6900	7482	7472	7474	7466	7475	8197	1077	1080	1071	1099	1081	260	256	336	294	294	1600	1653	1602	1578	1581	1585	1588	1688	1578	781	802	787	492		61	75	75	62	52	72	67	68	83	189	227	278	283
Porcine	Spain	B	B6	LREC_161	6621	6887	7469	7459	7461	7453	7462	8184	1064	1067	1058	1086	1068	247	243	323	281	281	1587	1640	1589	1565	1568	1572	1575	1675	1565	768	789	774	479	61		64	62	45	33	55	58	57	70	176	214	267	272
Porcine	Spain	B	B6	LREC_168	6637	6903	7483	7473	7477	7467	7478	8198	1080	1083	1074	1100	1084	263	259	335	295	297	1601	1654	1605	1579	1584	1586	1587	1687	1581	784	805	790	493	75	64		74	65	55	75	70	9	82	192	230	279	286
Porcine	Spain	B	B6	LREC_176	6635	6901	7483	7473	7475	7467	7476	8198	1078	1081	1072	1100	1082	261	257	337	295	295	1601	1654	1603	1579	1582	1586	1589	1689	1579	782	803	788	493	75	62	74		63	53	73	72	67	78	190	228	281	286
Human	Spain	B	B6	19 BA	6622	6888	7470	7460	7462	7454	7463	8185	1065	1068	1059	1087	1069	248	244	324	282	282	1588	1641	1590	1566	1569	1573	1576	1676	1566	769	790	775	480	62	45	65	63		36	56	59	58	71	177	215	268	273
Human	Spain	B	B6	H1410	6612	6878	7460	7450	7452	7444	7453	8175	1055	1058	1049	1077	1059	238	234	314	272	272	1578	1631	1580	1556	1559	1563	1566	1666	1556	759	780	765	470	52	33	55	53	36		46	49	48	61	167	205	256	261
Human	Spain	B	B6	H1698	6632	6898	7480	7470	7472	7464	7473	8195	1075	1078	1069	1097	1079	258	254	334	292	292	1598	1651	1600	1576	1579	1583	1586	1686	1576	779	800	785	490	72	55	75	73	56	46		69	68	81	187	225	278	283
Porcine	Spain	B	B6	C156-6A	6631	6897	7479	7469	7471	7463	7472	8194	1074	1077	1068	1096	1078	257	253	331	289	291	1597	1648	1599	1573	1578	1580	1583	1683	1575	778	799	784	489	67	58	70	72	59	49	69		63	80	186	224	275	282
porcine	Spain	B	B6	C31-6A	6630	6896	7476	7466	7470	7460	7471	8191	1073	1076	1067	1093	1077	256	252	330	288	290	1594	1647	1598	1572	1577	1579	1580	1680	1574	777	798	783	486	68	57	9	67	58	48	68	63		75	185	223	272	279
porcine	Spain	B	B6	FV14408	6639	6905	7487	7477	7479	7471	7480	8202	1086	1089	1080	1108	1090	268	261	341	299	299	1605	1658	1607	1583	1586	1590	1593	1693	1583	786	807	792	497	83	70	82	78	71	61	81	80	75		194	232	289	294
porcine	Spain	B	B6-LIKE	C63-4A	6531	6889	7492	7482	7484	7476	7485	8207	1059	1062	1053	1081	1063	160	153	233	191	191	1515	1568	1517	1493	1496	1500	1503	1603	1493	776	797	782	389	189	176	192	190	177	167	187	186	185	194		124	181	186
Porcine	USA	B	B6-LIKE	MOD1-EC6883	6521	6879	7482	7472	7474	7466	7475	8197	1051	1054	1045	1073	1055	152	145	225	183	183	1507	1560	1509	1485	1488	1492	1495	1595	1485	766	787	772	381	227	214	230	228	215	205	225	224	223	232	124		173	178
Human	Spain	B	B7	E61BA	6536	6894	7495	7485	7489	7479	7490	8210	1072	1075	1066	1092	1076	124	120	236	194	196	1510	1571	1514	1488	1493	1495	1496	1596	1498	781	802	787	436	278	267	279	281	268	256	278	275	272	289	181	173		37
Human	Spain	B	B7	Ec-HUCA_4	6541	6899	7500	7490	7494	7484	7495	8215	1077	1080	1071	1097	1081	129	125	243	201	201	1515	1578	1519	1495	1498	1502	1503	1603	1503	786	807	792	441	283	272	286	286	273	261	283	282	279	294	186	178	37
Porcine	Spain	B	B7	LREC_153	6555	6913	7514	7504	7508	7498	7509	8229	1091	1094	1085	1111	1095	143	139	257	215	215	1529	1592	1533	1509	1512	1516	1517	1617	1517	800	821	806	455	297	286	300	300	287	275	297	296	293	308	200	192	50	56
Porcine	Spain	B	B7	LREC_154	6544	6902	7503	7493	7497	7487	7498	8218	1080	1083	1074	1100	1084	132	128	246	204	204	1518	1581	1522	1498	1501	1505	1506	1606	1506	789	810	795	444	286	275	289	289	276	264	286	285	282	297	189	181	40	45
Porcine	Spain	B	B7	LREC_155	6551	6909	7512	7502	7504	7496	7505	8227	1087	1090	1081	1109	1091	139	135	251	209	211	1527	1586	1529	1503	1508	1510	1513	1613	1513	796	817	802	453	293	282	296	296	283	273	293	290	289	304	196	188	68	76
Porcine	Spain	B	B7	LREC_157	6548	6906	7507	7497	7501	7491	7502	8222	1084	1087	1078	1104	1088	136	132	250	208	208	1522	1585	1526	1502	1505	1509	1510	1610	1510	793	814	799	448	290	279	293	293	280	268	290	289	286	301	193	185	44	45
Porcine	Spain	B	B7	LREC_158	6544	6902	7503	7493	7497	7487	7498	8218	1080	1083	1074	1100	1084	132	128	246	204	204	1518	1581	1522	1498	1501	1505	1506	1606	1506	789	810	795	444	286	275	289	289	276	264	286	285	282	297	189	181	40	45
Porcine	Spain	B	B7	LREC_159	6535	6893	7494	7484	7488	7478	7489	8209	1071	1074	1065	1091	1075	123	119	237	195	195	1509	1572	1513	1489	1492	1496	1497	1597	1497	780	801	786	435	277	266	280	280	267	255	277	276	273	288	180	172	31	20
Porcine	Spain	B	B7	LREC_162	6549	6907	7508	7498	7502	7492	7503	8223	1085	1088	1079	1105	1089	137	133	251	209	209	1523	1586	1527	1503	1506	1510	1511	1611	1511	794	815	800	449	291	280	294	294	281	269	291	290	287	302	194	186	45	46
porcine	Spain	B	B7	FV14145	6557	6915	7516	7506	7510	7500	7511	8231	1093	1096	1087	1113	1097	145	141	259	217	217	1531	1594	1535	1511	1514	1518	1519	1619	1519	802	823	808	457	299	288	302	302	289	277	299	298	295	310	202	194	53	54
porcine	Spain	B	B7	C137-5B	6538	6896	7497	7487	7491	7481	7492	8212	1076	1079	1070	1096	1080	128	124	242	200	200	1514	1577	1518	1494	1497	1501	1502	1602	1502	785	806	791	440	282	271	285	285	272	260	282	281	278	293	185	177	36	41
pinnipeds	Antartic	B	B8	EC-114	6541	6895	7500	7490	7492	7484	7493	8215	1083	1086	1077	1105	1087	176	169	235	193	193	1515	1568	1517	1493	1496	1500	1503	1603	1493	776	797	782	447	293	280	296	294	281	271	291	290	289	298	192	184	197	202
pinnipeds	Antartic	B	B8	EC-160	6545	6899	7504	7494	7496	7488	7497	8219	1087	1090	1081	1109	1091	180	173	239	197	197	1519	1572	1521	1497	1500	1504	1507	1607	1497	780	799	786	451	297	284	300	298	285	275	295	294	293	302	196	188	201	206
pinnipeds	Antartic	B	B9	EC-77	6633	6991	7594	7584	7586	7578	7587	8309	1177	1180	1171	1199	1181	262	255	327	285	285	1601	1660	1603	1579	1582	1586	1589	1689	1582	870	891	876	539	387	374	390	388	375	365	385	384	383	392	284	276	283	288
Human	DetroitMI; USA	C	C0	JJ2244	8211	8268	8187	8177	8181	8171	8182	8565	2838	2841	2832	2859	2842	3690	3683	3755	3711	3717	4550	4603	4548	4530	4533	4537	4538	4638	4530	4170	4189	4176	3656	3716	3703	3717	3717	3704	3694	3714	3713	3710	3721	3694	3686	3709	3714
Human	Japan	C	C0	KSEC7	7742	7799	7774	7764	7768	7758	7769	8452	2220	2223	2214	2241	2224	3223	3216	3294	3252	3250	4129	4184	4133	4109	4112	4116	4117	4217	4109	3703	3722	3709	3191	3249	3236	3250	3250	3237	3227	3247	3246	3243	3254	3227	3219	3242	3247
Human	USA	C	C1-M27	MRSN17749	7762	7819	7794	7784	7788	7778	7789	8472	2240	2243	2234	2261	2244	3243	3236	3314	3272	3270	4149	4204	4153	4129	4132	4136	4137	4237	4129	3723	3742	3729	3211	3269	3256	3266	3270	3257	3247	3267	3266	3259	3274	3247	3239	3262	3267
Human	Australia	C	C1-M27	S108EC	7757	7814	7789	7779	7783	7773	7784	8467	2235	2238	2229	2256	2239	3238	3231	3309	3267	3265	4144	4199	4148	4124	4127	4131	4132	4232	4124	3718	3737	3724	3206	3264	3251	3261	3265	3252	3242	3262	3261	3254	3269	3242	3234	3257	3262
Human	Japan	C	C1-M27	KUN8768	7772	7829	7804	7794	7798	7788	7799	8482	2250	2253	2244	2271	2254	3253	3246	3324	3282	3280	4159	4214	4163	4139	4142	4146	4147	4247	4139	3733	3752	3739	3221	3279	3266	3276	3280	3267	3257	3277	3276	3269	3284	3257	3249	3272	3277
Human	Japan	C	C1-M27	KFEC8	7788	7845	7820	7810	7814	7804	7815	8498	2266	2269	2260	2287	2270	3269	3262	3340	3298	3296	4175	4230	4179	4155	4158	4162	4163	4263	4155	3749	3768	3755	3237	3295	3282	3292	3296	3283	3273	3293	3292	3285	3300	3273	3265	3288	3293
Human	Japan	C	C1-M27	BRG120	7760	7817	7792	7782	7786	7776	7787	8470	2238	2241	2232	2259	2242	3241	3234	3312	3270	3268	4147	4202	4151	4127	4130	4134	4135	4235	4127	3721	3740	3727	3209	3267	3254	3264	3268	3255	3245	3265	3264	3257	3272	3245	3237	3260	3265
Human	Japan	C	C1-nM27	BRG54	7756	7813	7788	7778	7782	7772	7783	8466	2236	2239	2230	2257	2240	3239	3232	3310	3268	3266	4145	4200	4149	4125	4128	4132	4133	4233	4125	3719	3738	3725	3207	3265	3252	3266	3266	3253	3243	3263	3262	3259	3270	3243	3235	3258	3263
Human	USA	C	C1-nM27	USA 14	7749	7807	7778	7768	7772	7762	7773	8456	2254	2257	2248	2275	2258	3230	3223	3301	3259	3257	4136	4191	4140	4116	4119	4123	4124	4224	4116	3711	3730	3717	3198	3253	3240	3254	3254	3241	3231	3251	3250	3247	3258	3234	3226	3249	3254
Human	USA	C	C1-nM27	MNCRE44	7753	7810	7785	7775	7779	7769	7780	8463	2231	2234	2225	2252	2235	3234	3227	3305	3263	3259	4140	4195	4144	4120	4123	4127	4128	4228	4120	3714	3733	3720	3202	3260	3247	3261	3261	3248	3238	3258	3257	3254	3265	3238	3230	3253	3258
Human	USA	C	C2	BIDMC20B	7805	7862	7837	7827	7831	7821	7832	8515	2283	2286	2277	2304	2287	3286	3279	3357	3315	3313	4192	4247	4196	4172	4175	4179	4180	4280	4172	3766	3785	3772	3254	3312	3299	3313	3313	3300	3290	3310	3309	3306	3317	3290	3282	3305	3310
Human	USA	C	C2	BIDMC38	7773	7830	7805	7795	7799	7789	7800	8483	2251	2254	2245	2272	2255	3254	3247	3325	3283	3281	4160	4215	4164	4140	4143	4147	4148	4248	4140	3734	3753	3740	3220	3280	3267	3281	3281	3268	3258	3278	3277	3274	3285	3258	3250	3273	3278
Human	USA	C	C2	BWH24	7803	7860	7835	7825	7829	7819	7830	8513	2281	2284	2275	2302	2285	3284	3277	3355	3313	3311	4190	4245	4194	4170	4173	4177	4178	4278	4170	3764	3783	3770	3252	3310	3297	3311	3311	3298	3288	3308	3307	3304	3315	3288	3280	3303	3308
Human	Spain	C	C2	E2022	7759	7816	7791	7781	7785	7775	7786	8469	2237	2240	2231	2258	2241	3240	3233	3311	3269	3267	4146	4201	4150	4126	4129	4133	4134	4234	4126	3720	3739	3726	3208	3266	3253	3267	3267	3254	3244	3264	3263	3260	3271	3244	3236	3259	3264
Human	Spain	C	C2	E35BA	7765	7822	7797	7787	7791	7781	7792	8475	2243	2246	2237	2264	2247	3246	3239	3317	3275	3273	4152	4207	4156	4132	4135	4139	4140	4240	4132	3726	3745	3732	3214	3272	3259	3273	3273	3260	3250	3270	3269	3266	3277	3250	3242	3265	3270
Human	Spain	C	C2	Ec-HUCA_5	7774	7831	7818	7808	7812	7802	7813	8476	2294	2297	2288	2315	2298	3255	3248	3326	3284	3282	4167	4222	4171	4147	4150	4154	4155	4255	4147	3733	3752	3739	3223	3281	3268	3282	3282	3269	3259	3279	3278	3275	3286	3259	3251	3274	3279
Human	Spain	C	C2	Ec-HUCA_6	7792	7849	7836	7826	7830	7820	7831	8494	2312	2315	2306	2333	2316	3273	3266	3344	3302	3300	4185	4240	4189	4165	4168	4172	4173	4273	4165	3751	3770	3757	3241	3299	3286	3300	3300	3287	3277	3297	3296	3293	3304	3277	3269	3292	3297
Human	Spain	C	C2	Ec-HUCA_7	7791	7848	7835	7825	7829	7819	7830	8493	2311	2314	2305	2332	2315	3272	3265	3343	3301	3299	4184	4239	4188	4164	4167	4171	4172	4272	4164	3750	3769	3756	3240	3298	3285	3299	3299	3286	3276	3296	3295	3292	3303	3276	3268	3291	3296
Human	Spain	C	C2	FV9873	7760	7817	7792	7782	7786	7776	7787	8470	2238	2241	2232	2259	2242	3241	3234	3312	3270	3268	4147	4202	4151	4127	4130	4134	4135	4235	4127	3721	3740	3727	3207	3267	3254	3268	3268	3255	3245	3265	3264	3261	3272	3245	3237	3260	3265
Human	USA	C	C2	JJ1886	7759	7816	7771	7761	7765	7755	7766	8443	2251	2254	2245	2272	2255	3240	3233	3311	3269	3267	4146	4201	4150	4126	4129	4133	4134	4234	4126	3720	3739	3726	3216	3266	3253	3267	3267	3254	3244	3264	3263	3260	3271	3244	3236	3259	3264
Human	USA	C	C2	JJ1887	7759	7816	7771	7761	7765	7755	7766	8443	2251	2254	2245	2272	2255	3240	3233	3311	3269	3267	4146	4201	4150	4126	4129	4133	4134	4234	4126	3720	3739	3726	3216	3266	3253	3267	3267	3254	3244	3264	3263	3260	3271	3244	3236	3259	3264
Human	UK	C	C2	EC958	7758	7815	7790	7780	7784	7774	7785	8468	2236	2239	2230	2257	2240	3239	3232	3310	3268	3266	4145	4200	4149	4125	4128	4132	4133	4233	4125	3719	3738	3725	3205	3265	3252	3266	3266	3253	3243	3263	3262	3259	3270	3243	3235	3258	3263
Human	USA	C	C2	JJ2434	7761	7818	7793	7783	7787	7777	7788	8471	2241	2244	2235	2262	2245	3244	3237	3315	3273	3271	4148	4203	4152	4128	4131	4135	4136	4236	4128	3724	3743	3730	3212	3270	3257	3271	3271	3258	3248	3268	3267	3264	3275	3248	3240	3263	3268
Human	Japan	C	C2	KUN3842	7768	7825	7800	7790	7794	7784	7795	8478	2246	2249	2240	2267	2250	3249	3242	3320	3278	3276	4155	4210	4159	4135	4138	4142	4143	4243	4135	3729	3748	3735	3217	3275	3262	3276	3276	3263	3253	3273	3272	3269	3280	3253	3245	3268	3273
Human	Japan	C	C3	KN95	7775	7832	7807	7797	7801	7791	7802	8485	2253	2256	2247	2274	2257	3256	3249	3327	3285	3283	4162	4217	4166	4142	4145	4149	4150	4250	4142	3736	3755	3742	3224	3282	3269	3283	3283	3270	3260	3280	3279	3276	3287	3260	3252	3275	3280
Human	Japan	C	C3	ONEC9	7754	7811	7786	7776	7780	7770	7781	8464	2232	2235	2226	2253	2236	3235	3228	3306	3264	3262	4141	4196	4145	4121	4124	4128	4129	4229	4121	3715	3734	3721	3203	3261	3248	3262	3262	3249	3239	3259	3258	3255	3266	3239	3231	3254	3259
Human	Japan	I1	I1	KP13	7116	7173	7148	7138	7142	7132	7143	7828	1271	1274	1265	1292	1275	2274	2267	2345	2303	2301	3180	3235	3184	3160	3163	3167	3168	3268	3160	2755	2774	2761	2242	2300	2287	2301	2301	2288	2278	2298	2297	2294	2305	2278	2270	2293	2298
[truncated: 43 more columns]

## Sheet: SNPs_B6 and B7
	SNPs distances min. to max.
Subclades	Subclade B6	Subclade B7
A	6612-8202	6536-8231
B0	1049-1108	1065-1113
B1	234-268	119-145
B2	272-341	194-259
B3	1556-1693	1488-1619
B4	759-807	780-823
B5	470-497	435-457
B6		172-304
B6-like	167-232	172-202
B7	172-304
B8	271-302	196-222
B9	365-392	282-304
C	3227-3721	3241-3730
