# Supplementary material for: Whole Genome Sequencing and Characteristics of mcr-1–Harboring Plasmids of Porcine Escherichia coli Isolates Belonging to the High-Risk Clone O25b:H4-ST131 Clade B
Source: Front Microbiol. 2020 Mar 24;11:387. doi: 10.3389/fmicb.2020.00387 (PMC7105644; doi:10.3389/fmicb.2020.00387)
Supplement: Supplementary file 3 [file Table_3.xlsx]

## Sheet: Plasmid_references
Supplementary Table S3. Plasmid references
Plasmid genome	Isolate	Species	Assembly accesion	size (bp)	Isolation sources	Escherichia coli (ST)	Country	Plasmid type	mcr-1 environment	Reference (DOI)
pMR0516mcr	MRSN388634	Escherichia coli	KX276657.1	225069	Human urine	Yes (ST457)	USA (Pennsylvania)	IncF (F18:A-:B1)	ISApl1-mcr-1	McGann, P. et al. (2016) (10.1128/AAC.01103-16)
pKP81-BE	KP81	Escherichia coli	KU994859.1	91041	Pig feaces	Yes (ST10)	Belgium	IncFII (F2:A-B)	ISApl1-mcr-1	Xavier, B.B. et al. (2016) (https://doi.org/10.1093/jac/dkw191)
pECJS-59-244	EC59	Escherichia coli	KX084394.1	243572	Pig feaces	Yes	China	IncHI2	Tn6330	Ruichao, Li. et al. (2017) (https://doi.org/10.1093/jac/dkw411)
pHNSHP45-2	SHP45	Escherichia coli	KU341381.1	251493	Pig feaces	Yes	China	IncHI2	ISApl1-mcr-1-orf	Zhi C. et al. (2016) (10.1016/S1473-3099(16)00063-3)
pMCR_WCHEC050613	WCHEC050613	Escherichia coli	CP019214.2	289112	Wastewater hospital	Yes	China	IncHI2	ISApl1-mcr-1-orf	Zhao,F. et al. Unpublished
pEC2474_MCR1	Z247	Escherichia coli	CP021209	223982	Human blood	Yes	China	IncHI2	ISApl1-mcr-1-orf	Zheng, B. et al. (2016) (https://doi.org/10.1093/cid/ciw553)
pICBEC7Pmcr	ICBEC7P	Escherichia coli	NZ_CP017246.1	34992	Magellanic penguins pododermatitis	Yes	Brazil	IncX4	mcr-1-orf	Sellera, FP. et al. (2016) (https://doi.org/10.1093/jac/dkw543)
pMCR_WCHEC1618	WCHEC1618	Escherichia coli	KY463454.1	33309	Wastewater hospital	Yes	China	IncX4	mcr-1-orf	Zhao, F. et al. (2017) (10.3389/fmicb.2017.02094)
pESTMCR	ENV-187	Escherichia coli	KU743383.1	33311	Pig feaces	Yes	Estonia	IncX4	mcr-1-orf	Brauer, A. et al. (2017) (10.1128/AAC.00443-16)
pMCR1_IncX4	SZ04	Klebsiella	KU761327.1	33287	human	no (ST25)	China	IncX4	mcr-1-orf	Du,H. et al. (2016) (10.1016/S1473-3099(16)00056-6)
pECGD-8-33	GD-8	Escherichia coli	KX254343.1	33307	Pig feaces	Yes	China	IncX4	mcr-1-orf	Ruichao, Li. et al. (2017) (https://doi.org/10.1093/jac/dkw411)
pECSF1	SE15	Escherichia coli	NC_013655.1	122345	human commensal	Yes (ST131)	-	IncF	Negative	Toh,H. et al. (2010)
plasmid F	K-12	Escherichia coli	AP001918.1	99159	human commensal	Yes	-	IncF	Negative	Shimizu,H. et al. Unpublished
R478	-	Serratia marcescens	U62007.2	12792	-	no	-	IncHI2	Negative	Gabant,P. et al. (1993)
pSH146_32	-	Salmonella enterica	JX258655.1	32447	-	no	-	IncX4	Negative	Gokulan,K. et al. (2013)
pJIE143	JIE143	Escherichia coli	JN194214.1	34345	human-ESBL	Yes (ST131)	-	IncX4	Negative	Partridge,S.R. et al. (2011)
pHS30-1	HS30-1	Escherichia coli	CP029493.1	179444	-	Yes	-	Composite transposon-Tn6330		Li,R. et al. Unpublished
pJIE186_2	JIE186	Escherichia coli	NC_020271	137728	Human urine	yes (ST131)	Sydney, Australia	IncF	Negative	Zong Z. (2013) (DOI: 10.1128/AAC.01081-12)
ColE1	A745	Escherichia coli	J01566.1	6646	-	yes	-	ColE1	Negative	Tomizawa,J.I. et al. (1977) (DOI: 10.1073/pnas.74.5.1865)
p2ESCUM	UMN026	Escherichia coli	NC_011739.1	33809	Human urine	yes (ST69)	Minnesota, UK.	IncX1	Negative	Lescat et al. (2009) (DOI: 10.1128/AAC.00123-09)
pSH696_34	-	Salmonella enterica	JX258654.1	33765	-	no	-	IncX4	Negative	Gokulan,K. et al. (2013) (DOI: 10.1371/journal.pone.0077866)
pEK204	C	Escherichia coli	EU935740	93732	Human	yes (ST131)	Belfast, UK.	IncI	Negative	Woodford N. et al. (2009) (DOI: 10.1128/AAC.00688-09)
pEC743-OXA48	Ecol_743	Escherichia coli	CP015071.1	69471	Human urine	yes (ST131)	Dubai, United Arab Emirates	IncL/M	Negative	Stoesser,N. et al. (2016) (doi:10.1128/AAC.01130-16.)
pCE10D	CE10	Escherichia coli	NC_017650.1	1549	neonate with meningitis	no	North America	-	Negative	Lu,S. et al. (2011) (DOI: 10.1128/JB.06284-11)
pEC0674	PEC15-AB00674	Escherichia coli	MF684783.1	6268	Pig feaces	no	Germany	-	Negative	Hammerl JA. Et al. (2018) (DOI: 10.1093/jac/dky020)
