# Supplementary material for: Whole Genome Sequencing and Characteristics of mcr-1–Harboring Plasmids of Porcine Escherichia coli Isolates Belonging to the High-Risk Clone O25b:H4-ST131 Clade B
Source: Front Microbiol. 2020 Mar 24;11:387. doi: 10.3389/fmicb.2020.00387 (PMC7105644; doi:10.3389/fmicb.2020.00387)
Supplement: Supplementary file 4 [file Table_4.xlsx]

## Sheet: Assembly information_ST131
Supplementary Table S4. Assembly information
Genome	Insert size	kmer	No. of contigs	N50	Longest contig (bp)	Total bp	No. of contigs > 1kb
LREC_153	554+/-149	101	101	400,612	1,112,169	5,358,477	34
LREC_154	554+/-153	101	140	202,640	547,553	5,133,266	59
LREC_155	579+/-153	89	129	274,127	719,927	5,482,745	69
LREC_157	563+/-152	101	93	325,448	633,164	5,094,477	40
LREC_158	571+/-148	89	64	392,821	674,978	5,001,845	32
LREC_159	590+/-154	89	119	165,826	712,711	5,375,593	69
LREC_160	573+/-148	101	136	220,432	696,874	5,252,736	64
LREC_161	636+/-158	89	116	370,583	601,486	5,456,371	54
LREC_162	621+/-165	93	75	468,418	1,208,336	4,940,669	34
LREC_168	573+/-151	93	124	412,870	801,182	5,265,150	50
LREC_176	570+/-149	117	171	169,181	511,118	5,451,627	78
